# Supplementary material for: miR-146a facilitates osteoarthritis by regulating cartilage homeostasis via targeting Camk2d and Ppp3r2
Source: Cell Death Dis. 2017 Apr 6;8(4):e2734–. doi: 10.1038/cddis.2017.146 (PMC5477577; doi:10.1038/cddis.2017.146)
Supplement: Supplementary Table 1 [file cddis2017146x4.xlsx]

## Sheet: Sheet1
Supplementary Table 1. Cloning primers and siRNAs
Gene	Strand	Primer sequences	Size	AT	Origin
			(bp)	(°C)
Tgif1	F	ATGGAGATGGTGCTCTCG	918	60	Mouse
	R	TTAAGCTGTGAGTTTGGCCT
Camk2d	F	ATGGCTTCGACCACCAC	1437	60	Mouse
	R	TTAGTTGATGGGTACTGTGG
Ppp3r2	F	ATGGGAAATGAGGCCAGC	539	55	Mouse
	R	TAAGCTTTTAAGTCTTCTTG
siRNA
Tgif1	F	GCAAAGAUCCAAAUCAGUUTT
	R	AACUGAUUUGGAUCUUUGCTT
Camk2d	F	GGAUGAAGAUCAGCAUAGATT
	R	UCUAUGCUGAUCUUCAUCCTT
Ppp3r2	F	CACAAGAAAUUGGUCGUGUTT
	R	ACACGACCAAUUUCUUGUGTT
AT, annealing temperature; F, forward; R, reverse.
