# Supplementary material for: miR-146a facilitates osteoarthritis by regulating cartilage homeostasis via targeting Camk2d and Ppp3r2
Source: Cell Death Dis. 2017 Apr 6;8(4):e2734–. doi: 10.1038/cddis.2017.146 (PMC5477577; doi:10.1038/cddis.2017.146)
Supplement: Supplementary Table 2 [file cddis2017146x5.xlsx]

## Sheet: Sheet1
Supplementary Table 2. qPCR primers
Gene	Strand	Primer sequences	Size	AT	Origin
			(bp)	(°C)
Col2a1	F	ACCTTGGACGCCATGAAA	230	60	Mouse
	R	GTGGACAGTAGACGGAGGAA
Mmp13	F	GGAAGACCCTCTTCTTCTCT	133	60	Mouse
	R	TCATAGACAGCATCTACTTTGTT
IL-1β	F	TGCCACCTTTTGACAGTGATG	135	60	Mouse
	R	TGTGCTGCTGCGAGATTTG
Tnf-α	F	CCCAGACCCTCACACTCAGAT	78	60	Mouse
	R	CTTGGTGGTTTGCTACGACG
Sox9	F	GTGCTGAAGGGCTACGACTG	283	60	Mouse
	R	ACTTGTAATCGGGGTGGTCTT
IL-6	F	CTGGGAAATCGTGGAAATGAG	247	60	Mouse
	R	GACTCTGGCTTTGTCTTTCTTGTT
IFN-γ	F	TCTGGAGGAACTGGCAAAAG	224	60	Mouse
	R	CTGGACCTGTGGGTTGTTGA
Tgfβ1	F	AATGGTGGACCGCAACAAC	98	60	Mouse
	R	GCACTGCTTCCCGAATGTC
Mmp3	F	ACCTATTCCTGGTTGCTGCTC	115	60	Mouse
	R	AAACGGGACAAGTCTGTGGAG
Tgif1	F	TCTCTGTCAGCCGATTGGTG	177	60	Mouse
	R	TCCTGGTTGAGGTCTGGTGG
Camk2d	F	GTGGCGAACTGTTTGAAGACAT	172	60	Mouse
	R	GCTGCTCCTTTGGACTTGCTA
Ppp3r2	F	ACCTCCCAGTTCAGCGTCAA	83	60	Mouse
	R	AAGCCATCATTATCCATGTCGT
Creb1	F	ACCCAGGGAGGAGCAATACAG	261	60	Mouse
	R	TGGGGAGGACGCCATAACA
Erbb4	F	TTGTGGCAGAGAATCCTGAGTA	151	60	Mouse
	R	GGGAAGGGAAATGGAGTGG
Stim2	F	CGAAGTGGACGAGAGTGATGA	245	60	Mouse
	R	GGAGTGTTGTTCCCTTCACATT
Camta1	F	TCCTTATCCAGAGCAAATTCCGA	108	60	Mouse
	R	CACACTTCTTGTAACTCCGGTAG
Maff	F	CCGCACCTGTCGGATGAA	217	60	Mouse
	R	CCAGCTTGTCCACCTCGC
Bag1	F	CCGAGGAAGTAACTGTGGCA	181	60	Mouse
	R	TCTTGGACAACTGGCTCACTG
Sema3g	F	GCCATGACGCAGGAAACTAC	123	60	Mouse
	R	TTGACTCCCGAAGGAACAGG
Rims2	F	ACAAAGCACAACCGACACAGT	171	60	Mouse
	R	GCTGCGATTCCTCTCCCAT
Sox5	F	CCCACATAAAGCGTCCAATG	125	60	Mouse
	R	TTTCCAGCGAGATCCCAGTA
Gapdh	F	TACCCCCAATGTGTCCGTC	118	60	Mouse
	R	GCCCAAGATGCCCTTCAGT
AT, annealing temperature; F, forward; R, reverse.
