# Supplementary material for: miR-146a facilitates osteoarthritis by regulating cartilage homeostasis via targeting Camk2d and Ppp3r2
Source: Cell Death Dis. 2017 Apr 6;8(4):e2734–. doi: 10.1038/cddis.2017.146 (PMC5477577; doi:10.1038/cddis.2017.146)
Supplement: Supplementary Table 3 [file cddis2017146x6.xlsx]

## Sheet: Sheet1
Supplementary Table 3. 3'UTR cloning primers
Gene	Strand	Primer sequences	Size	AT	Origin
			(bp)	(°C)
Tgif1	F	CCg CTC gAg CAA ATA gCA CCC AgC AAC	337	68	Mouse
	R	AAg AAT gCg gCC gCT TCg TCT gAg CAA TCC C
Camk2d	F	CCg CTC gAg AgT TTg TCT TCT gCA CTA A	527	63	Mouse
	R	ATA AgA ATg Cgg CCg CTT gTg Agg TCA TAg CAT C
Ppp3r2	F	CCg CTC gAg CTT gTg TAT gTg ggA gAA	217	63	Mouse
	R	ATA AgA ATg Cgg CCg CAC TTC TAT CCC TCA AAC AT
Creb1	F	CCg CTC gAg gCA AgA gAA TgT CgT AgA	334	64	Mouse
	R	AAg AAT gCg gCC gCg CAg AAg Tgg AAg TAg TTT
Stim2	F	CCg CTC gAg AgA CAT TAT TgT gTg ggg T	328	68	Mouse
	R	ATA AgA ATg Cgg CCg CgT CCT ATg CgA ggC TAC T
Camta1	F	CCg CTC gAg CTg CAC CTg Cgg TgA CTT	173	68	Mouse
	R	AAg AAT gCg gCC gCC AAA CgA ACg gAC ggA CA
Maff	F	CCg CTC gAg TAg CAC CTT CCC AAC AC	329	63	Mouse
	R	ATA AgA ATg Cgg CCg CTg gAA AAA gAg AAC TTg ACT
Bag1	F	CCg CTC gAg Tgg AAC AgA AgT CgC CT	101	65	Mouse
	R	AAg AAT gCg gCC gCA AgA CAg gAC TTT TTC ATT g
Sema3g	F	CCg CTC gAg gTC CAg AAC TCC TgA TTg AT	308	68	Mouse
	R	ATA AgA ATg Cgg CCg CAg AgC CAC CCA TAC ACC
Sox5	F	CCg CTC gAg CTT CTC gTC CCT TCT TCC	438	68	Mouse
	R	AAg AAT gCg gCC gCT ACA CTT ggT CCC gTT gC
Tgif1-mut 3'UTR	F	TTTCAAACAAAACTCAAGAGCAAAATACGGTCCTGATTGC	ND	60	Mouse
	R	GCAATCAGGACCGTATTTTGCTCTTGAGTTTTGTTTGAAA
Camk2d-mut 3'UTR-site1	F	AGATGTGAGGAAATCGTGATTTCAAGAGTCCAGCACAGTG	ND	60	Mouse
	R	CACTGTGCTGGACTCTTGAAATCACGATTTCCTCACATCT
Camk2d-mut 3'UTR-site2	F	ATGGCAAGCTGTTTCAAGAGGCTGCACGCAGTG	ND	60	Mouse
	R	CACTGCGTGCAGCCTCTTGAAACAGCTTGCCAT
Ppp3r2-mut 3'UTR	F	TATGTGGGAGAAGACAACTCAAGAGTTGTGGAGTATTAGG	ND	60	Mouse
	R	CCTAATACTCCACAACTCTTGAGTTGTCTTCTCCCACATA
AT, annealing temperature; F, forward; R, reverse.; ND, Not Determined
